# Supplementary material for: Metabolic dysfunction-associated fatty liver in type 2 diabetes mellitus patient: can a systematic review of and meta-analysis of commonly used TCM-preparation shed light on their efficacy?
Source: Front Pharmacol. 2025 Aug 14;16:1578371. doi: 10.3389/fphar.2025.1578371 (PMC12390981; doi:10.3389/fphar.2025.1578371)
Supplement: Supplementary file 1 [file Table2.xlsx]

## Sheet: Sheet1
Table S2 Basic Information on Chinese Medicine
Name	Family	Genus
Panax ginseng C.A.Mey.	Araliaceae	Panax
Polygonatum sibiricum Redouté	Asparagaceae	Polygonatum
Atractylodes lancea (Thunb.) DC.	Asteraceae	Atractylodes
Sophora albescens (Rehder) C.Y.Ma	Fabaceae	Sophora
Ophiopogon japonicus (Thunb.) Ker Gawl.	Asparagaceae	Ophiopogon
Rehmannia glutinosa (Gaertn.) Libosch. ex DC.	Orobanchaceae	Rehmannia
Reynoutria multiflora (Thunb.) Moldenke	Polygonaceae	Fallopia
Cornus officinalis Siebold & Zucc.	Cornaceae	Cornus
Wolfiporia cocos (Schwein.) Ryvarden & Gilb.	Polyporaceae	Wolfiporia
Eupatorium japonicum Thunb.	Asteraceae	Eupatorium
Coptis chinensis Franch.	Ranunculaceae	Coptis
Anemarrhena asphodeloides Bunge	Asparagaceae	Anemarrhena
Epimedium brevicornu Maxim.	Berberidaceae	Epimedium
Salvia miltiorrhiza Bunge	Lamiaceae	Salvia
Pueraria montana var. thomsonii (Benth.) M.R.Almeida	Fabaceae	Pueraria
Litchi chinensis Sonn.	Sapindaceae	Litchi
Lycium chinense Mill.	Solanaceae	Lycium
Atractylodes macrocephala Koidz.	Asteraceae	Atractylodes
Codonopsis pilosula (Franch.) Nannf.	Campanulaceae	Codonopsis
Massa Medicata Fermentata	NO	NO
Dolomiaea costus (Falc.) Kasana & A.K.Pandey	Asteraceae	Aucklandia
Dioscorea oppositifolia L.	Dioscoreaceae	Dioscorea
Lablab purpureus subsp. Purpureus	Fabaceae	Lablab
Glycyrrhiza uralensis Fisch. ex DC	Fabaceae	Glycyrrhiza
Zingiber officinale Roscoe	Zingiberaceae	Zingiber
Cinnamomum cassia Presl	Lauraceae	Cinnamomum
Paeonia lactiflora Pall.	Paeoniaceae	Paeonia
Citrus reticulata Blanco	Rutaceae	Citrus
Cyperus rotundus L.	Cyperaceae	Cyperus
Perilla frutescens (L.) Britton	Lamiaceae	Perilla
Coix lacryma-jobi var. ma-yuen (Rom.Caill.) Stapf	Poaceae	Coix
Astragalus mongholicus Bunge	Fabaceae	Astragalus
Wurfbainia villosa var. xanthioides (Wall. ex Baker) Škorničk. & A.D.Poulsen	Zingiberaceae	Amomum
Scutellaria baicalensis Georgi	Lamiaceae	Scutellaria
Pinellia ternata (Thunb.) Makino	Araceae	Pinellia
Bambusa tuldoides Munro	Poaceae	Bambusa tuldoides
Curcuma phaeocaulis Valeton	Zingiberaceae	Curcuma
Fritillaria thunbergii Miq.	Liliaceae	Fritillaria
Bupleurum chinense DC.	Apiaceae	Bupleurum
richosanthes kirilowii Maxim.	Cucurbitaceae	Trichosanthes
Alisma plantago-aquatica subsp. orientale (Sam.) Sam.	Alismataceae	Alisma
Polyporus umbellatus (Pers.) Fr.	Polyporaceae	Polyporus
Phytolacca americana L.	Phytolaccaceae	Phytolacca
Schisandra chinensis (Turcz.) Baill.	Schisandraceae	Schisandra
Pseudostellaria heterophylla (Miq.) Pax	Caryophyllaceae	Pseudostellaria
Lycopus europaeus L.	Lamiaceae	Lycopus
Angelica sinensis (Oliv.) Diels	Apiaceae	Angelica
Paeonia lactiflora Pall.	Paeoniaceae	Paeonia
Euonymus alatus (Thunb.) Siebold	Celastraceae	Euonymus
Prunella vulgaris L.	Lamiaceae	Prunella
Citrus × aurantium f. aurantium	Rutaceae	Citrus
Crataegus pinnatifida var. pinnatifida	Rosaceae	Crataegus
Panax notoginseng (Burkill) F.H.Chen	Araliaceae	Panax
Dendrobium nobile Lindl.	Orchidaceae	Dendrobium
Curcuma longa L	Zingiberaceae	Curcuma
