# Supplementary material for: Metabolic dysfunction-associated fatty liver in type 2 diabetes mellitus patient: can a systematic review of and meta-analysis of commonly used TCM-preparation shed light on their efficacy?
Source: Front Pharmacol. 2025 Aug 14;16:1578371. doi: 10.3389/fphar.2025.1578371 (PMC12390981; doi:10.3389/fphar.2025.1578371)
Supplement: Supplementary file 8 [file Table1.xlsx]

## Sheet: Sheet2
Supplementary table S1 Database search strategy and quantity
Databases	Search items	Number
Pubmed	#1 "Non-alcoholic Fatty Liver Disease"[Mesh]	34
	#2 (((( (((((((((((((((((Non alcoholic Fatty Liver Disease[Title/Abstract]) OR (Fatty Liver, Nonalcoholic[Title/Abstract])) OR (Fatty Livers, Nonalcoholic[Title/Abstract])) OR (Liver, Nonalcoholic Fatty[Title/Abstract])) OR (Livers, Nonalcoholic Fatty[Title/Abstract])) OR (Nonalcoholic Fatty Liver[Title/Abstract])) OR (Nonalcoholic Fatty Livers[Title/Abstract])) OR (NAFLD[Title/Abstract])) OR (No…
	#3 #1 OR #2
	#4 "Diabetes Mellitus, Type 2"[Mesh]
	#5 (((((((((((((((((((((((((((((((((Diabetes Mellitus, Adult-Onset[Title/Abstract]) OR (Adult-Onset Diabetes Mellitus[Title/Abstract])) OR (Diabetes Mellitus, Adult Onset[Title/Abstract])) OR (Diabetes Mellitus, Ketosis-Resistant[Title/Abstract])) OR (Diabetes Mellitus, Ketosis Resistant[Title/Abstract])) OR (Ketosis-Resistant Diabetes Mellitus[Title/Abstract])) OR (Diabetes Mellitus, Non Insulin…
	#6 #4 OR #5
	#7 "Medicine, Chinese Traditional"[Mesh]
	#8 ((((((((((((((((Zhong Yi Xue[Title/Abstract]) OR (Chung I Hsueh[Title/Abstract])) OR (Hsueh, Chung I[Title/Abstract])) OR (Traditional Medicine, Chinese[Title/Abstract])) OR (Chinese Traditional Medicine[Title/Abstract])) OR (Traditional Chinese Medicine[Title/Abstract])) OR (Chinese Medicine, Traditional[Title/Abstract])) OR (Traditional Tongue Diagnosis[Title/Abstract])) OR (Tongue Diagnosis…
	#9 #7 OR #8
	#10 #3 AND #6 AND #9
Cochrane Library	#1 MeSH descriptor: [Diabetes Mellitus, Type 2] explode all trees	3
	#2 (Maturity-Onset Diabetes Mellitus):ti,ab,kw OR ( Diabetes Mellitus, Slow-Onset):ti,ab,kw OR ( Type 2 Diabetes):ti,ab,kw OR ( Adult-Onset Diabetes Mellitus):ti,ab,kw OR ( Ketosis-Resistant Diabetes Mellitus):ti,ab,kw OR ( Diabetes Mellitus, Type II):ti,ab,kw OR ( Slow-Onset Diabetes Mellitus):ti,ab,kw OR ( Type 2 Diabetes Mellitus):ti,ab,kw OR ( Diabetes Mellitus, Noninsulin-Dependent):ti,ab,kw…
	#3 #1 OR #2
	#4 MeSH descriptor: [Non-alcoholic Fatty Liver Disease] explode all trees
	#5 (Fatty Liver, Nonalcoholic):ti,ab,kw OR ( Non alcoholic Fatty Liver Disease):ti,ab,kw OR ( Nonalcoholic Fatty Liver):ti,ab,kw OR ( Livers, Nonalcoholic Fatty):ti,ab,kw OR ( Nonalcoholic Fatty Liver Disease):ti,ab,kw OR ( Liver, Nonalcoholic Fatty):ti,ab,kw OR ( NAFLD):ti,ab,kw OR ( Fatty Livers, Nonalcoholic):ti,ab,kw OR ( Nonalcoholic Fatty Livers):ti,ab,kw OR ( Steatohepatitis, Nonalcoholic)…
	#6 #4 OR #5
	#7 MeSH descriptor: [Medicine, Chinese Traditional] explode all trees
	#8 (Traditional Medicine, Chinese):ti,ab,kw OR ( Chinese Traditional Medicine):ti,ab,kw OR ( Traditional Chinese Medicine):ti,ab,kw OR ( Chung I Hsueh):ti,ab,kw OR ( Chinese Medicine, Traditional):ti,ab,kw OR ( Zhong Yi Xue):ti,ab,kw OR ( Hsueh, Chung I):ti,ab,kw OR ( Tongue Diagnoses, Traditional):ti,ab,kw OR ( Tongue Diagnosis, Traditional):ti,ab,kw OR ( Traditional Tongue Assessments):ti,ab,kw…
	#9 #7 OR #8
	#10 #3 AND #6 AND #9
EMBASE	#1 'nonalcoholic fatty liver'/exp	117
	#2 'non alcoholic fatty liver disease':ab,ti OR 'non alcoholic hepato-steatosis':ab,ti OR 'non alcoholic hepatosteatosis':ab,ti OR 'non alcoholic liver steatosis':ab,ti OR 'non alcoholic steatotic hepatopathy':ab,ti OR 'non-alcoholic fatty liver':ab,ti OR 'non-alcoholic fatty liver disease':ab,ti OR 'non-alcoholic fld':ab,ti OR 'non-alcoholic hepatic steatosis':ab,ti OR 'nonalcoholic fatty liver …
	#3 #1 OR #2
	#4 'non insulin dependent diabetes mellitus'/exp
	#5 'adult onset diabetes':ab,ti OR 'adult onset diabetes mellitus':ab,ti OR 'diabetes mellitus type 2':ab,ti OR 'diabetes mellitus type ii':ab,ti OR 'diabetes mellitus, maturity onset':ab,ti OR 'diabetes mellitus, non insulin dependent':ab,ti OR 'diabetes mellitus, non-insulin-dependent':ab,ti OR 'diabetes mellitus, type 2':ab,ti OR 'diabetes mellitus, type ii':ab,ti OR 'diabetes type 2':ab,ti OR…
	#6 #4 OR #5
	#7 'chinese medicine'/exp
	#8 'chinese herbal medicine':ab,ti OR 'chinese traditional medicine':ab,ti OR 'medicine, chinese traditional':ab,ti OR 'traditional chinese medicine':ab,ti OR 'chinese medicine':ab,ti
	#9 #7 OR #8
	#10 #3 AND #6 AND #9
Web of Science	((((((((((((((((TS=(type 2 diabetes mellitus )) OR TS=(Adult-Onset Diabetes Mellitus)) OR TS=(Ketosis-Resistant Diabetes Mellitus)) OR TS=(Non-Insulin-Dependent Diabetes Mellitus)) OR TS=(Stable Diabetes Mellitus)) OR TS=(NIDDM)) OR TS=(Maturity-Onset Diabetes Mellitus)) OR TS=(Maturity Onset Diabetes Mellitus)) OR TS=(MODY)) OR TS=(Slow-Onset Diabetes Mellitus)) OR TS=(Type 2 Diabetes Mellitus))…	85
CNKI	(SU %= '非酒精性脂肪肝' OR SU %= '代谢相关脂肪性肝病' OR SU %= 'MAFLD' OR SU %= 'NAFLD') AND (SU %= '2型糖尿病' OR SU %= ''消渴 OR SU %= '糖尿病' OR SU %= 'T2DM' ) AND( SU %= '中医药' OR SU %= '中草药' OR SU %= '中医' OR SU %= '中药' OR SU %= '中西医' OR SU %= '中成药' OR SU %= '汤' OR SU %= '颗粒' OR SU %= '散') AND( FT %= 'CAP' OR FT %= '瞬时弹性成像' OR FT %= '肝脏脂肪衰减参数' OR FT %= 'FibroScan' OR FT %= '受控衰减参数')	90
Wanfang	(主题:(非酒精性脂肪肝 or 代谢相关脂肪性肝病 or MAFLD or NAFLD) or 题名或关键词:(非酒精性脂肪肝 or 代谢相关脂肪性肝病 or MAFLD or NAFLD) or 摘要:(非酒精性脂肪肝 or 代谢相关脂肪性肝病 or MAFLD or NAFLD)) and （ 主题:(2型糖尿病 or 糖尿病 or 消渴 or T2DM) or 题名或关键词:(2型糖尿病 or 糖尿病 or 消渴 or T2DM) or 摘要:(2型糖尿病 or 糖尿病 or 消渴 or T2DM)) and ( 主题:(中药 or 中医 or 中医药 or 中草药 or 中西医结合 or 中成药 or 颗粒 or 汤 or 散 or 方) or 题名或关键词:(中药 or 中医 or 中医药 or 中草药 or 中西医结合 or 中成药 or 颗粒 or 汤 or 散 or 方)…	172
VIP	((M=(非酒精性脂肪肝 OR 代谢相关脂肪性肝病 OR NAFLD OR MAFLD) OR K=(非酒精性脂肪肝 OR 代谢相关脂肪性肝病 OR NAFLD OR MAFLD) OR I=(非酒精性脂肪肝 OR 代谢相关脂肪性肝病 OR NAFLD OR MAFLD)) AND (M=(2型糖尿病 OR 糖尿病 OR 消渴 OR T2DM) OR K=(2型糖尿病 OR 糖尿病 OR 消渴 OR T2DM) OR I=(2型糖尿病 OR 糖尿病 OR 消渴 OR T2DM)) AND (M=(中药 OR 中医 OR 中医药 OR 中草药 OR 中西医结合 OR 中成药 OR 复方 OR 颗粒 OR 汤剂 OR 散剂 OR 方剂) OR K=(中药 OR 中医 OR 中医药 OR 中草药 OR 中西医结合 OR 中成药 OR 复方 OR 颗粒 OR 汤剂 OR 散剂 OR 方剂) OR…	8
CBM	("非酒精性脂肪性肝病"[摘要:智能] OR "代谢相关脂肪性肝病"[摘要:智能] OR "MAFLD"[摘要:智能] OR "NAFLD"[摘要:智能]) AND ("2型糖尿病"[摘要:智能] OR "糖尿病"[摘要:智能] OR "消渴"[摘要:智能] OR "T2DM"[摘要:智能]) AND ("中医"[摘要:智能] OR "中药"[摘要:智能] OR "中医药"[摘要:智能] OR "中西医"[摘要:智能] OR "中草药"[摘要:智能] OR "中成药"[摘要:智能] OR "颗粒"[摘要:智能] OR "汤"[摘要:智能] OR "散"[摘要:智能] OR "方"[摘要:智能])AND("CAP"[全部字段:智能] OR "瞬时弹性成像"[全部字段:智能] OR "肝脏脂肪衰减参数"[全部字段:智能] OR "FibroScan"[全部字段:智能] OR "受控衰减参数"…	90
